# Supplementary material for: Untargeted blood serum proteomics identifies novel proteins related to neurological recovery after human spinal cord injury
Source: J Transl Med. 2024 Jul 17;22:666. doi: 10.1186/s12967-024-05344-y (PMC11256486; doi:10.1186/s12967-024-05344-y)
Supplement: Supplementary file 4 — Supplementary Material 4 [file 12967_2024_5344_MOESM4_ESM.xlsx]

## Sheet: Hoja1
Proteins differential expression (STDR - OUTR)
Gene	logFC	P.Value	adj.P.Val
CALU	-1.04652	2.59557e-05	0.0371326
SERPINE1	-1.14429	2.80352e-05	0.0371326
AGER	0.967794	5.38773e-05	0.0475737
CTSW	-0.735049	0.00015618	0.0683244
RAP1BRAP1A	-0.700487	0.000229997	0.0683244
ANGPT1	-0.748099	0.000242315	0.0683244
CALU1	-2.19905	0.000257925	0.0683244
DEFA1DEFA3	1.14708	0.000411702	0.0779766
ITPA	0.826445	0.000647065	0.0905892
ARHGAP35	-1.58708	0.000676055	0.0905892
FKBP4	-0.94494	0.000739924	0.0905892
FHOD1	-0.793781	0.000752345	0.0905892
B4GALT7	-0.979212	0.000872252	0.094274
CNDP1	-0.713251	0.000994232	0.094274
BPIFB2	1.41898	0.00104633	0.094274
UPB1	0.805658	0.00118169	0.094274
PIN1	-1.15834	0.00123504	0.094274
ADM	0.688915	0.00128119	0.094274
RACK1	1.06686	0.00138362	0.0948847
STXBP5	0.89743	0.0014032	0.0948847
LSM1	0.922365	0.00146858	0.0948847
TCN2	-0.700455	0.00157712	0.0961065
OLR1	1.12462	0.00165472	0.0961065
CTSG	0.972611	0.00165804	0.0961065
CD300A	0.899798	0.00169505	0.0961065
SAA4	0.69427	0.00193358	0.101794
RBP2	-1.2195	0.00208639	0.106285
LRRC32	-1.10518	0.00223204	0.109328
X	3.28832	0.00226993	0.109328
VCAN1	-1.02792	0.00236259	0.11054
MICALL1	-1.18905	0.00241488	0.11054
LCN1LCN1P1	0.781321	0.00254556	0.114291
ELANE	0.983305	0.00282689	0.120765
PLOD2	-0.681858	0.00289748	0.120765
CDH16	-0.715746	0.00303758	0.120765
FXYD2	-0.694701	0.0032243	0.120765
BPIFB1	1.69053	0.00323682	0.120765
LTF	1.21579	0.00339888	0.123338
ULK4	-0.795418	0.00349506	0.123819
APOC2	1.05197	0.00361072	0.123819
PITPNM1	-1.16486	0.00361733	0.123819
WFDC2	1.02838	0.00365882	0.123819
CSN3	0.834274	0.00376192	0.123819
ITIH4	1.08446	0.0037755	0.123819
MYLK3MYLK4MYLK2	-0.692387	0.00382534	0.123819
ENPP4	-1.11156	0.00382896	0.123819
IGKV2	2.16955	0.00383284	0.123819
SMOC2	-0.799057	0.00417414	0.124566
TRHDE	-0.810189	0.00432935	0.124566
TP53I3	0.846736	0.00442012	0.124566
RGL1	-1.35808	0.00443258	0.124566
HMGN2	1.34702	0.00471759	0.128834
SCGB1D2	1.97417	0.00491997	0.131002
CCL23	1.19073	0.00498552	0.131002
SLC34A3	0.925811	0.00508026	0.131002
C11orf65	-0.686504	0.0051596	0.131002
DMBT1	1.47625	0.00520187	0.131002
LYSMD3	-1.19561	0.00545296	0.134999
AIMP1	0.895578	0.00555351	0.136215
MUC5B	1.33938	0.00571009	0.138771
PRR4	1.19776	0.00589292	0.141912
PFKL	1.0804	0.00602434	0.14377
APOC3	0.699067	0.0066614	0.148036
HP	1.40886	0.00670606	0.148036
DNAJB11	-0.902166	0.00683557	0.149287
NUMA1	-0.766495	0.00694819	0.14964
LYZ	1.55424	0.00708988	0.150313
REG3A	0.879384	0.00725791	0.150774
HA	0.889407	0.00770388	0.155315
C6orf163	-1.37721	0.00773935	0.155315
SHISA5	0.773459	0.00820574	0.159056
KLK7	0.732736	0.00822601	0.159056
CD28	1.58609	0.00861769	0.160762
MPIG6B	-0.985905	0.00939015	0.170208
NPTXR	-0.817664	0.00944154	0.170208
DYNLL1	-1.49196	0.0100154	0.170407
DCHS2	-0.732024	0.0100414	0.170407
HP1BP3	0.689907	0.0101456	0.170407
ASH1L	-0.831024	0.0101941	0.170407
ITGBL1	0.828216	0.0102431	0.170407
ZG16B	1.1553	0.0105377	0.170407
PIP	1.39982	0.0109717	0.171976
KYNU	0.810743	0.0113049	0.174694
TPM2	-2.04951	0.0114665	0.174694
UBE2D2	-0.877099	0.0116727	0.174694
ARF3ARF1ARF5	-1.22731	0.0118082	0.175666
UBE2L3	-1.16936	0.0124318	0.178977
CSN2	1.7035	0.0129871	0.182026
SELENOF	-0.904357	0.0132509	0.183778
HLA7	1.30026	0.0135475	0.185944
IGHA2	1.79669	0.0141507	0.187425
U76	-0.837719	0.0148422	0.19273
INS	0.790529	0.0149844	0.193627
ARRB2	0.760565	0.0154959	0.195816
SDC4	-0.805701	0.0155104	0.195816
TRX2	1.87232	0.0156965	0.196132
PIGR	1.16465	0.0168222	0.204782
N	1.47601	0.0168426	0.204782
AHNAK2	1.61445	0.0173906	0.204782
TRPM5	-0.7046	0.0174378	0.204782
RTN4	-0.909773	0.0175484	0.204782
PRSS2	0.901987	0.0179177	0.207267
COL11A2	0.69658	0.0189286	0.212488
C6orf118	-0.825272	0.0191712	0.212488
CPOX	-0.683046	0.0193855	0.21308
DNAH5	0.835979	0.0198636	0.215563
C18orf63	1.27561	0.0198693	0.215563
ANTXR2	-0.811163	0.0200066	0.215563
ZNF483	-0.832723	0.0200183	0.215563
SSC4D	-1.5096	0.0203016	0.21598
IGLV4	1.58805	0.0207659	0.217422
FABP5	0.80183	0.0215021	0.217422
FIBCD1	-1.13521	0.0216249	0.217422
IGLV11	1.0907	0.0216523	0.217422
UMOD	-0.790542	0.0220503	0.217422
OXSR1	-0.753316	0.0221845	0.217422
RNASE6	0.775142	0.0222704	0.217422
TUBA3DTUBA3ETUBA3CTUBA1ATUBA1BTUBA1C	-0.702668	0.022547	0.217422
APOH	0.696635	0.0227353	0.217422
TMSB10	1.29271	0.0235292	0.221811
UBA52RPS27AUBBUBC	-0.845324	0.0252895	0.232611
SAR1B	0.878476	0.0260251	0.235154
HBB	1.01879	0.026787	0.236493
INSRR	-1.5823	0.0268269	0.236493
RANBP2	0.756875	0.0268721	0.236493
C6orf183	-1.05096	0.0271018	0.237724
IGKV21	1.27774	0.0273893	0.239453
TATDN1	-0.70645	0.0285713	0.245732
SUMO4	-0.732803	0.0291173	0.247217
CACNA2D1	-1.5136	0.0295645	0.248123
rep1a	-1.08819	0.0297441	0.248123
TUBA4B	-0.991701	0.0298086	0.248123
STRN4STRN3	-0.877017	0.0298476	0.248123
STAG1	-0.704489	0.0299733	0.248123
SLPI	1.06744	0.0301984	0.249207
APH1A	-0.878538	0.0305864	0.24925
CFHR2	0.729954	0.0312871	0.25131
GARS	0.900495	0.0318917	0.254769
PRG3	0.950004	0.0324605	0.257449
X4	1.009	0.033846	0.264315
RAD23A	-0.738923	0.0342643	0.265398
IGHV11	1.0003	0.0344034	0.265698
HPR	0.902599	0.0346824	0.267075
ERN1	1.3295	0.0363394	0.274376
IGLV22	0.821123	0.0373542	0.27573
P	-1.03569	0.0380132	0.277402
PPP6R3	-0.690188	0.0389519	0.278218
IGHV41	1.55875	0.0389652	0.278218
ERBIN	-1.26406	0.0399843	0.283204
CALD1	-0.824687	0.0412186	0.288947
MYO5B	1.19267	0.0431279	0.295926
CST7	-1.08053	0.0433144	0.295926
ARF6	-0.992085	0.0434726	0.295926
ANXA6	-1.08666	0.0445957	0.301362
HBD	0.947076	0.0465252	0.307202
SPTB	-0.880291	0.0473667	0.307202
COTL1	-0.874514	0.0482555	0.307202
FTH1	-0.804728	0.048343	0.307202
